# Supplementary material for: Bacterial Production of Recombinant Coagulation Factor VIII Domains
Source: Medicina (Kaunas). 2023 Apr 1;59(4):694. doi: 10.3390/medicina59040694 (PMC10143837; doi:10.3390/medicina59040694)
Supplement: Supplementary file 1 [file medicina-59-00694-s001.zip]

Archive with 1 entries (1 files):
- medicina-2267927-supplementary.pdf
